# Supplementary material for: Analysis of Ferroptosis-Mediated Modification Patterns and Tumor Immune Microenvironment Characterization in Uveal Melanoma
Source: Front Cell Dev Biol. 2021 Jul 27;9:685120. doi: 10.3389/fcell.2021.685120 (PMC8353259; doi:10.3389/fcell.2021.685120)
Supplement: Supplementary Table 2 — Cox analysis of ferroptosis-related genes in TCGA and GSE84976. [file Table_2.XLSX]

## Sheet: Sheet1
TCGA Dataset						GSE84976
id	HR	HR.95L	HR.95H	p-value		id	HR	HR.95L	HR.95H	p-value
NQO1	1.00669	1.00371	1.00968	1.04e-05		ABCC1	71.7249	4.54178	1132.7	0.00240689
STEAP3	1.14871	1.07947	1.22238	1.24e-05		AIFM2	33.0063	3.58721	303.695	0.00201469
AIFM2	1.05164	1.02641	1.0775	4.84e-05		CHAC1	2.69529	1.64622	4.41288	8.09e-05
PTGS2	13.4013	3.76042	47.7592	6.26e-05		FANCD2	234.614	1.39145	39558.6	0.0369573
HMOX1	1.01749	1.00863	1.02643	0.000101849		GPX4	29.5552	3.33718	261.752	0.0023432
CHAC1	1.00374	1.0018	1.00568	0.000150247		GSS	18.3854	3.23957	104.342	0.00101275
ACSF2	0.823704	0.740934	0.91572	0.000331348		LPCAT3	24.1563	2.16525	269.496	0.00966151
SQLE	1.01635	1.00727	1.02552	0.000397676		NQO1	3.39797	1.82497	6.32678	0.000114924
GSS	1.01255	1.00555	1.01961	0.000429437		SLC1A5	5.40812	1.64499	17.7799	0.00544206
EMC2	1.02025	1.00837	1.03227	0.0007908		SQLE	3.65096	1.49074	8.94151	0.0046021
ATP5G3	1.02386	1.00984	1.03808	0.000805471		ACSF2	0.0987021	0.0251558	0.38727	0.000899948
FDFT1	0.987584	0.980263	0.994961	0.000999881		FDFT1	0.365848	0.177738	0.753046	0.00633325
ACACA	1.11745	1.04167	1.19873	0.00193858
CRYAB	1.00345	1.00125	1.00566	0.00212978
SLC1A5	1.02105	1.00729	1.03499	0.00261701
ABCC1	1.06911	1.0222	1.11818	0.00351355
ALOX12	0.338547	0.1599	0.716785	0.00465478
PHKG2	1.25701	1.04774	1.50808	0.0138192
ALOX5	1.35657	1.06046	1.73536	0.0152171
NOX1	2.96079	1.19483	7.33685	0.0190563
ZEB1	1.2662	1.03899	1.54308	0.0193314
GPX4	1.0043	1.00038	1.00824	0.031554
FTH1	1.00166	1.00009	1.00324	0.0385795
LPCAT3	1.18779	1.00876	1.39859	0.0389609
CD44	0.998466	0.996967	0.999968	0.045305
