# Supplementary material for: Analysis of Ferroptosis-Mediated Modification Patterns and Tumor Immune Microenvironment Characterization in Uveal Melanoma
Source: Front Cell Dev Biol. 2021 Jul 27;9:685120. doi: 10.3389/fcell.2021.685120 (PMC8353259; doi:10.3389/fcell.2021.685120)
Supplement: Supplementary Table 3 — Differential expression lncRNAs based on TCGA. [file Table_3.XLSX]

## Sheet: Sheet1
lncRNA	logFC	logCPM	P-Value	FDR
HCP5	2.70337	11.1904	3.6e-12	8.69e-09
LINC01436	2.63696	8.6725	4.12e-05	0.00516244
RP11-638I2.9	2.50823	9.03547	4.12e-12	8.69e-09
LINC00152	2.47457	9.02529	3.99e-13	1.26e-09
CMB9-22P13.1	2.46277	9.87813	4.35e-21	5.52e-17
BANCR	2.37569	12.2752	1.3e-08	7.6e-06
RP11-211G23.2	2.35359	8.94969	1.16e-09	9.21e-07
USP30-AS1	2.20474	8.84336	6.78e-07	0.000199871
RP5-1171I10.5	2.15931	8.76796	1.36e-06	0.000351315
AC110781.3	2.15922	10.0448	1.32e-08	7.6e-06
RP11-432J24.5	2.09642	9.25594	4.96e-12	8.97e-09
HLA-DQB1-AS1	2.02524	8.81034	3.12e-06	0.000692944
RP11-15I11.3	1.96732	8.82886	6.06e-06	0.00118069
RP11-48B3.4	1.96397	9.91015	1.9e-18	1.2e-14
RP5-1028K7.2	1.94688	8.66286	7.99e-05	0.00880026
RP11-227D2.3	1.91575	8.71261	2.31e-05	0.00322299
RP11-4B16.3	1.90364	9.82247	1.15e-06	0.000310477
MIR4435-1HG	1.89064	8.93701	9.12e-07	0.000251283
AC092580.4	1.88972	8.83166	1.36e-05	0.00206892
PSMB8-AS1	1.88555	9.98504	6.72e-10	5.68e-07
AC010731.2	1.87859	8.7049	0.000105797	0.0109862
RP11-18B16.2	1.84443	8.8506	1e-05	0.00167182
GAS6-AS1	1.83586	9.06887	1.73e-07	6.28e-05
KIAA0196-AS1	1.78444	8.82683	2.07e-05	0.00294366
RP11-612B6.2	1.77672	9.71195	1.04e-11	1.46e-08
RP11-489O18.1	1.75307	8.67987	0.000231293	0.0204124
MIR155HG	1.69579	8.76441	9.75e-05	0.0104738
RP11-472N13.3	1.65639	8.72638	0.000368634	0.0301329
RP1-90G24.6	1.63729	8.82964	0.000815649	0.0577334
AC005083.1	1.62598	8.61514	0.00845969	0.341351
PCED1B-AS1	1.60246	8.83821	0.000209791	0.0194019
RP11-848P1.3	1.59897	9.11991	3.77e-07	0.000119438
RP11-557H15.4	1.5916	9.03983	0.000132061	0.0131749
RP11-417E7.1	1.58391	8.64136	0.00237978	0.129407
RP11-291B21.2	1.58237	8.61705	0.00421367	0.199081
CTD-2341M24.1	1.57799	8.86866	0.000106653	0.0109862
RP11-4B16.4	1.53582	9.03135	1.86e-06	0.000452126
TRPM2-AS	1.51872	9.1749	3.19e-05	0.00411888
RP11-283G6.4	1.51639	8.77903	0.00060898	0.0467623
RP11-714G18.1	1.51383	8.81079	0.00019923	0.0186981
LINC00930	1.49966	8.70003	0.00125301	0.0805873
ITGB2-AS1	1.4977	8.64038	0.00237978	0.129407
AC017104.6	1.48949	9.5665	1.85e-10	1.8e-07
CTD-2083E4.7	1.48687	9.00006	6.55e-05	0.00750528
RP11-341G23.4	1.46553	9.57632	9.21e-09	5.84e-06
RP11-48B3.3	1.46094	8.69292	0.00621199	0.270467
RP11-805F19.2	1.44839	8.66002	0.00431488	0.20248
SH3PXD2A-AS1	1.44324	9.25493	2.72e-06	0.000627035
CTD-2023M8.1	1.44105	8.59373	0.00928244	0.368679
RP1-90G24.11	1.43673	8.75913	0.00214077	0.120549
RP11-386M24.8	1.42694	9.78585	0.001769	0.103765
RP11-598F7.3	1.41501	8.61704	0.00845969	0.341351
RP11-16E18.3	1.40625	8.80624	0.000773473	0.0556813
CTD-2231H16.1	1.40455	9.7255	1.83e-05	0.00263054
CTD-3064M3.7	1.36884	8.75101	0.00491766	0.224125
RP11-6I2.3	1.36374	8.62424	0.0200021	0.630416
TRG-AS1	1.35931	8.62227	0.0200021	0.630416
RP11-1094M14.5	1.3515	8.59642	0.00928244	0.368679
ZFPM2-AS1	1.3449	8.63232	0.0318545	0.855078
LINC01270	1.34463	8.77025	0.00505555	0.229584
CTD-3064M3.3	1.33565	8.66932	0.00839763	0.341019
KIAA0125	1.33349	8.58052	0.0101914	0.392477
RP11-483L5.1	1.3061	9.11056	0.00463224	0.21342
LINC00963	1.30066	9.89025	5.65e-11	5.96e-08
ZNF295-AS1	1.29732	8.66379	0.0206397	0.648895
RP11-394O4.5	1.28879	8.66044	0.0113112	0.420934
RP11-129M16.4	1.28552	8.94737	0.00039391	0.0317887
RP11-26J3.3	1.2829	9.20855	1.79e-05	0.00260392
AC133644.2	1.27962	8.60338	0.025769	0.753848
RP11-532M24.1	1.27673	8.7544	0.00419886	0.199081
RP1-90G24.10	1.26757	8.66801	0.00839763	0.341019
MIR22HG	1.2481	9.51	2.79e-07	9.3e-05
RP11-909N17.2	1.24752	8.62777	0.0200021	0.630416
CTC-575N7.1	1.23875	8.95651	0.00085434	0.0591502
RP11-326C3.2	1.23348	8.89356	0.00195898	0.112309
LINC00494	1.2302	8.7325	0.0199802	0.630416
CMB9-22P13.2	1.22501	8.56969	0.0312559	0.847993
CTB-39G8.3	1.22374	8.66114	0.0285276	0.8086
RP11-403A3.3	1.21499	8.60178	0.025769	0.753848
MAFA-AS1	1.21438	8.63856	0.039478	1
LINC01531	1.20965	11.5955	0.000229959	0.0204124
RP11-404F10.2	1.20927	9.09305	0.00257296	0.136972
RP11-169D4.2	1.20759	8.63082	0.039478	1
MYCNUT	1.20737	9.01841	0.010156	0.392306
RP11-158K1.3	1.19009	9.03787	0.000251924	0.0218621
RP11-545E17.3	1.18782	9.94181	1.48e-09	1.1e-06
CTA-384D8.35	1.17258	8.60314	0.025769	0.753848
SOCS2-AS1	1.17036	8.75273	0.0215058	0.667841
SFTA1P	1.16351	8.64221	0.0285276	0.8086
L3MBTL4-AS1	1.16282	8.73336	0.0199802	0.630416
MYCNOS	1.15815	8.60393	0.025769	0.753848
RP11-809O17.1	1.15743	9.97289	5.68e-09	3.79e-06
OTUD6B-AS1	1.15484	10.1678	4.8e-11	5.96e-08
RP11-598F7.5	1.14936	8.78917	0.0168307	0.559697
AC104699.1	1.14146	8.60121	0.0311451	0.847993
TINCR	1.1394	8.83947	0.0180185	0.588388
RP11-395G23.3	1.12804	10.0679	1.28e-06	0.000338983
KB-431C1.5	1.12658	8.73737	0.0128674	0.463153
RFX3-AS1	1.12103	8.70352	0.0247977	0.742759
RP1-239B22.5	1.11702	9.1915	0.00027234	0.0233145
RP5-1091N2.9	1.11166	8.62922	0.039478	1
RP11-16E12.2	1.1024	8.66061	0.0285276	0.8086
RP11-731F5.2	1.09852	8.56812	0.0364648	0.950535
RP11-20I20.4	1.09555	10.176	2.83e-05	0.00377759
SLC22A18AS	1.09047	9.16421	0.00171133	0.101321
RP11-147L13.2	1.08901	8.98187	0.00163224	0.0984787
RP5-1039K5.16	1.0709	8.73218	0.0413071	1
RP11-307C18.1	1.06538	8.98717	0.00229745	0.12767
RP11-150O12.6	1.06	8.8046	0.0332462	0.883082
AC084125.4	1.05921	9.03641	0.00530702	0.237505
RP11-426L16.3	1.05501	8.65285	0.0486133	1
AC007246.3	1.04951	9.17074	0.000992388	0.0660585
KB-1507C5.4	1.0389	8.73515	0.0413071	1
RP5-998N21.10	1.03815	8.84951	0.0131261	0.468472
RP11-304L19.1	1.02462	9.20738	0.00217951	0.122187
RP11-399O19.9	1.01907	8.79192	0.0321743	0.860018
AL450992.2	1.01029	8.92817	0.0112241	0.420934
CTD-2006H14.2	1.00778	9.58611	5.56e-06	0.00111741
RP11-589N15.2	-1.00279	10.17	0.000667918	0.0503721
MYLK-AS1	-1.00648	9.12509	0.0136275	0.479611
RP11-396C23.2	-1.00773	9.13364	0.0113154	0.420934
RP11-428J1.5	-1.00783	9.51544	0.00128871	0.0820501
LINC01138	-1.01038	9.10381	0.0158402	0.539305
RP11-420L9.5	-1.02054	10.1088	4.51e-05	0.00550271
AC103563.8	-1.02486	9.87546	0.0013013	0.0822537
SNHG8	-1.03037	15.2295	3.02e-06	0.000682884
RP13-46H24.1	-1.03348	8.86236	0.0480931	1
RP11-313D6.3	-1.03663	9.09519	0.0126375	0.457478
RP11-51J9.5	-1.03755	9.49135	0.000849691	0.0591502
CTD-2132N18.2	-1.03815	8.99243	0.0300445	0.836624
AC108488.4	-1.04135	10.1029	1.68e-05	0.00248239
TBX2-AS1	-1.04183	10.6401	1.26e-05	0.00195271
ZNF561-AS1	-1.04254	8.97271	0.0163692	0.549765
RP11-535M15.1	-1.04492	9.61428	0.00360244	0.17721
RP11-319G6.1	-1.04601	9.0574	0.0116418	0.427539
RP1-313I6.12	-1.05494	9.9261	2.43e-05	0.00330925
USP12-AS2	-1.05628	8.88405	0.037119	0.957837
BOLA3-AS1	-1.05661	9.87428	1.21e-05	0.00190912
RP5-827C21.4	-1.05888	9.77184	3.16e-05	0.00411888
AC011524.1	-1.06735	9.76994	0.00325824	0.166761
RP5-1024G6.5	-1.06736	9.00706	0.0181747	0.591963
RP4-529N6.1	-1.06758	11.4796	0.0186104	0.601516
SNHG18	-1.06962	10.7392	0.000889542	0.0609216
CTD-2017C7.2	-1.07968	9.35886	0.00140146	0.0866169
RP11-499E18.1	-1.08771	8.92716	0.0211425	0.66142
AC079776.1	-1.08833	8.76453	0.0421454	1
CTC-203F4.2	-1.09142	8.91523	0.0305469	0.842577
RP11-166P13.3	-1.09204	10.235	1.48e-06	0.000376168
U82695.9	-1.10362	8.87276	0.0368875	0.953805
ST3GAL6-AS1	-1.10582	10.8991	7.29e-07	0.000209973
ZNF582-AS1	-1.10851	9.2024	0.00332244	0.168929
LINC00589	-1.10924	9.79992	0.0433885	1
RP11-452F19.3	-1.11115	9.98295	7.05e-06	0.00133225
AC016757.3	-1.1127	9.21346	0.00340428	0.170196
AGAP2-AS1	-1.12234	12.4163	1.99e-06	0.000473038
RP11-66B24.2	-1.12401	8.77047	0.0422221	1
RP11-757G1.5	-1.12444	8.84487	0.018469	0.598471
CEBPA-AS1	-1.12701	8.9725	0.0164018	0.549765
AC006026.13	-1.12918	9.1061	0.0102507	0.393156
RP11-848P1.5	-1.12932	9.32095	0.00134645	0.084453
RP11-356B19.11	-1.13461	8.96748	0.0235201	0.711216
RP11-617I14.1	-1.13538	8.71441	0.0486676	1
PLCE1-AS1	-1.13953	9.43448	0.0044848	0.208141
RP11-672L10.6	-1.14851	9.40266	0.000940538	0.0637252
RP13-401N8.1	-1.15192	9.62198	0.00202066	0.114806
LINC00638	-1.16274	9.07811	0.00514361	0.232748
CTC-338M12.5	-1.16676	9.42701	0.000168446	0.0161683
RP1-92O14.3	-1.16784	9.20049	0.00342559	0.170205
LL09NC01-251B2.3	-1.19711	8.78196	0.027188	0.784673
RP11-327P2.5	-1.20222	9.25348	0.000842348	0.0589865
FGF14-AS2	-1.20236	10.4552	1.93e-08	1.02e-05
RP11-893F2.13	-1.20283	8.86345	0.0483468	1
RP11-15A1.2	-1.21272	8.76856	0.0421957	1
RP11-259K5.2	-1.2166	10.4808	1.25e-07	4.81e-05
LINC01198	-1.21701	9.18945	0.00319955	0.16479
SOX9-AS1	-1.22112	8.97693	0.016637	0.554711
RP11-490B18.5	-1.22428	8.89781	0.0150761	0.520406
DPP10-AS1	-1.22492	8.65009	0.0475406	1
RP3-462D8.2	-1.22896	10.3494	6.53e-06	0.00125375
AC012442.5	-1.23129	9.05803	0.00360854	0.17721
CTB-178M22.2	-1.2336	8.82785	0.0277893	0.798392
RP6-65G23.3	-1.23454	8.90462	0.0149676	0.519562
RP4-639F20.1	-1.23526	10.0677	6.63e-05	0.00750528
CDIPT-AS1	-1.23589	8.80458	0.0430146	1
CH507-513H4.5	-1.24067	8.92976	0.036566	0.950535
RP11-307C19.2	-1.24508	10.7223	0.000221209	0.0198774
RP13-650J16.1	-1.25334	8.84973	0.0151152	0.520406
HCG20	-1.25385	9.19567	0.00261695	0.138153
EPB41L4A-AS1	-1.25723	12.9509	2.57e-08	1.2e-05
CTD-2554C21.3	-1.26123	8.80626	0.0174982	0.575851
ENTPD3-AS1	-1.27065	9.14422	0.00112403	0.0730328
AC022007.5	-1.28759	8.92033	0.00811573	0.33587
MGC16275	-1.29313	9.45317	0.000216734	0.0196144
RP11-111M22.3	-1.30272	11.1891	5.39e-11	5.96e-08
AC090044.2	-1.30926	9.01269	0.00403332	0.194262
RAMP2-AS1	-1.31665	8.72786	0.038092	0.973035
LINC00473	-1.31666	9.69424	5.81e-05	0.00688319
RP11-44D19.1	-1.31732	8.66629	0.0356587	0.931537
RP11-11N9.4	-1.32	11.5604	3.31e-05	0.00423544
SNHG19	-1.32139	13.5498	1.45e-08	7.96e-06
RP11-903H12.3	-1.32896	8.79961	0.0227948	0.69259
RP4-613B23.1	-1.33423	9.19706	0.000603022	0.0465871
RP11-655M14.12	-1.34188	8.72092	0.0297629	0.832442
LINC00689	-1.346	9.10979	0.0054326	0.241512
RP3-441A12.1	-1.34626	8.79347	0.0216571	0.669256
AC010136.2	-1.35481	9.52731	0.000101745	0.0108328
HCG16	-1.367	8.92577	0.00692803	0.292594
RP11-589P10.5	-1.3671	10.2225	5.25e-06	0.00109074
RP11-286E11.1	-1.3673	8.85811	0.0120958	0.441652
SLCO4A1-AS1	-1.382	14.2697	3.9e-06	0.000838332
ZNF793-AS1	-1.38222	9.13023	0.000803101	0.0574068
RP11-767C1.2	-1.38346	8.99509	0.00300881	0.156236
RP11-158I23.1	-1.40216	8.67082	0.0267466	0.775469
RP11-455O6.2	-1.40356	8.72856	0.0297629	0.832442
RP1-159A19.4	-1.4089	8.89031	0.0191616	0.614628
RP11-299J3.8	-1.41144	8.97407	0.00549346	0.243364
AC005330.2	-1.41469	9.37071	7.53e-05	0.00837327
PDCD4-AS1	-1.41543	10.6947	2.56e-07	8.78e-05
RP1-266L20.2	-1.41999	10.2207	2.47e-07	8.69e-05
HAGLR	-1.43499	10.6445	0.00231238	0.127938
CTC-340A15.2	-1.43557	9.04838	0.00356657	0.176517
RP11-383H13.1	-1.43917	9.42265	0.000342389	0.0287762
RP4-555D20.4	-1.471	9.4076	0.000203265	0.0189366
RP11-806O11.1	-1.47507	8.67764	0.0356587	0.931537
FOXD3-AS1	-1.47689	10.1127	1.47e-07	5.48e-05
RP1-67A8.3	-1.47756	8.71524	0.0486676	1
RP11-430H10.1	-1.47966	8.75412	0.0140686	0.491045
CTD-2227I18.1	-1.4806	8.89813	0.00415214	0.197773
RP11-281O15.4	-1.48193	8.77792	0.00868293	0.349247
RP11-619A14.3	-1.48595	9.74408	7.18e-05	0.00804739
CASC15	-1.49044	9.0311	0.00249704	0.133491
RP11-5P4.1	-1.49919	8.73409	0.0321364	0.860018
RP11-483A20.3	-1.50883	8.66442	0.0301377	0.837379
SNHG7	-1.51265	13.8857	2.56e-08	1.2e-05
RP11-298D21.3	-1.51383	9.20669	0.00232581	0.128122
PCAT6	-1.51702	10.9896	9.55e-06	0.00161357
C17orf100	-1.52464	9.01624	0.00161752	0.0980573
RP11-893F2.14	-1.5336	9.14074	0.000703049	0.0527079
RP11-184I16.4	-1.55514	8.85353	0.0351932	0.9251
CECR7	-1.55567	8.69522	0.0150483	0.520406
LINC01152	-1.55827	8.85585	0.00341199	0.170196
LINC00087	-1.57606	9.47433	1.44e-05	0.00216697
RP11-236B18.5	-1.57705	8.96574	0.00189698	0.109249
LINC01234	-1.57972	8.8209	0.00690921	0.292594
RP11-10A14.9	-1.582	8.82037	0.00873976	0.35042
LINC00883	-1.59112	9.17046	0.000618786	0.047229
RP4-610C12.3	-1.6026	8.84682	0.00651013	0.277722
RP11-252C15.1	-1.60996	9.37169	0.000108057	0.011041
RP11-158J3.2	-1.61075	8.70659	0.0112875	0.420934
STX17-AS1	-1.61733	9.20278	6.14e-05	0.00713882
RP11-90M2.5	-1.6296	8.8578	0.00646354	0.277603
RP11-124N2.1	-1.63869	8.88304	0.00166374	0.0997964
CTD-3064H18.4	-1.6672	8.79517	0.00406309	0.194262
RP6-24A23.7	-1.6723	8.79258	0.00530386	0.237505
RP11-532F12.5	-1.67465	9.2877	8.93e-06	0.00155075
RP5-884G6.2	-1.67626	8.88072	0.00130489	0.0822537
RP11-472M19.2	-1.67627	8.7754	0.00650944	0.277722
LINC01057	-1.69397	9.48838	7.79e-06	0.00140925
AC005152.3	-1.69908	8.7865	0.0278853	0.799338
RP11-128M1.1	-1.71408	8.99167	0.00104739	0.0687585
PRRT3-AS1	-1.72118	9.71103	5.34e-06	0.00109109
RP4-655J12.4	-1.73312	8.79016	0.0040516	0.194262
RP11-10A14.4	-1.7457	9.13324	0.000128832	0.0129548
HOXC-AS1	-1.78506	8.74571	0.0159195	0.539305
RP5-907D15.3	-1.81353	8.74712	0.0183868	0.597335
RP11-74E22.8	-1.82741	8.85181	0.000636778	0.0483112
RP11-77P16.4	-1.83883	8.88521	0.00166984	0.0997964
CTD-2554C21.2	-1.84548	9.00363	0.000465155	0.0373007
LINC00086	-1.85438	9.5537	6.63e-07	0.000199871
RP11-99L13.2	-1.8606	8.72838	0.00479574	0.219358
ACVR2B-AS1	-1.88792	9.13838	2.09e-05	0.00294366
RP11-264K23.1	-1.88966	9.21879	0.000375905	0.0305303
LINC00518	-1.89702	12.158	1.72e-06	0.000427788
LL22NC03-104C7.1	-1.90217	8.87557	0.000195336	0.0184694
AC008991.1	-1.91741	9.93204	3.44e-07	0.000111769
RP11-495K9.5	-1.91792	9.03469	0.000256776	0.0221316
TFAP2A-AS1	-1.95709	11.4128	2.61e-09	1.84e-06
RP11-687M24.8	-1.96114	10.6963	7.15e-06	0.00133246
RP3-527G5.1	-2.01059	9.1757	0.000719736	0.0532566
RP11-17E2.2	-2.01371	9.05861	0.000282764	0.0240445
CTC-490G23.2	-2.02486	8.78798	0.0376451	0.965512
RP11-857B24.5	-2.0316	8.99414	0.00016606	0.0161683
CCDC147-AS1	-2.06778	9.02826	8.43e-05	0.0092052
CMB9-94B1.2	-2.0816	9.22969	0.000153778	0.0151486
RP6-24A23.3	-2.09498	8.97913	0.000355282	0.0296147
RP11-231N3.1	-2.10348	9.2566	0.00075582	0.0550359
RP11-371A19.2	-2.10447	8.80966	0.000214529	0.0196144
RP11-166D19.1	-2.12585	9.31854	6.63e-05	0.00750528
XXbac-BPG55C20.7	-2.14923	9.57233	4.53e-06	0.000956181
PLCH1-AS1	-2.16129	8.84951	0.00170885	0.101321
ZNF571-AS1	-2.17173	9.11026	3.26e-06	0.000711317
RP11-1081L13.4	-2.21287	9.68096	7.19e-08	2.94e-05
RP4-710M3.2	-2.2156	8.87558	0.000911519	0.0620911
ZNF883	-2.21753	8.9612	4.52e-05	0.00550271
AC010890.1	-2.25253	9.11615	9.36e-06	0.00160174
RP11-369C8.1	-2.25696	8.87335	0.0235194	0.711216
XXyac-YM21GA2.4	-2.2915	8.822	0.00181483	0.105477
RP11-396O20.2	-2.30534	9.03614	0.000177796	0.0169374
RP11-536I6.2	-2.34851	8.87146	0.00137772	0.0855671
SLC25A21-AS1	-2.37442	8.98221	7.56e-06	0.0013889
AC005019.3	-2.40836	8.88102	0.000167469	0.0161683
CTC-523E23.11	-2.51458	9.33309	2.78e-08	1.26e-05
RP11-434H14.1	-2.51864	8.84512	0.000733632	0.053729
RP11-10A14.5	-2.58851	9.10318	1.12e-05	0.00181519
SCGB1B2P	-2.63665	9.521	6.15e-07	0.000190061
RP5-921G16.2	-2.64468	10.2307	1.19e-05	0.00190912
ZNF350-AS1	-2.66221	9.05408	1.26e-05	0.00195271
AC106706.1	-2.73223	8.92971	0.000842664	0.0589865
LINC00681	-2.8843	11.2141	8.16e-06	0.00145463
RP11-318G21.4	-3.04117	12.4019	0.000806504	0.0574068
RP11-63E9.1	-3.37355	9.66976	2.23e-08	1.13e-05
RP13-735L24.1	-3.38535	9.63314	7.24e-12	1.15e-08
ZNF667-AS1	-3.47812	10.0356	9.34e-15	3.94e-11
LINC00645	-3.84247	9.37931	6.03e-05	0.00706986
CHL1-AS2	-4.17434	9.49971	2.22e-10	2.01e-07
AC092652.1	-4.8717	9.91229	4.47e-08	1.95e-05
