# Supplementary material for: Analysis of Ferroptosis-Mediated Modification Patterns and Tumor Immune Microenvironment Characterization in Uveal Melanoma
Source: Front Cell Dev Biol. 2021 Jul 27;9:685120. doi: 10.3389/fcell.2021.685120 (PMC8353259; doi:10.3389/fcell.2021.685120)
Supplement: Supplementary Table 4 — Differential expression miRNAs based on TCGA. [file Table_4.XLSX]

## Sheet: Sheet1
miRNA	logFC	logCPM	P-Value	FDR
hsa-mir-7702	2.63529	1.28643	6.78e-09	2e-07
hsa-mir-489	2.41463	-0.257509	3.81e-09	1.18e-07
hsa-mir-150	2.4017	7.93704	4.45e-12	2.41e-10
hsa-mir-937	2.38464	3.02653	7.54e-18	4.89e-15
hsa-mir-1293	2.18171	-0.443515	2.33e-07	4.33e-06
hsa-mir-592	1.88144	1.89791	5.85e-07	8.83e-06
hsa-mir-1260b	1.78873	0.0325721	4.68e-07	8e-06
hsa-mir-155	1.71496	8.94138	3.73e-08	8.96e-07
hsa-mir-142	1.68163	7.85163	3.86e-05	0.000355781
hsa-mir-4777	1.61166	-0.665361	0.000283467	0.00193653
hsa-mir-887	1.5915	3.08954	5.58e-07	8.83e-06
hsa-mir-200a	1.58377	1.66598	2.47e-10	9.44e-09
hsa-mir-708	1.50157	4.49436	3.89e-05	0.000355781
hsa-mir-200b	1.48296	2.40677	1.91e-12	1.24e-10
hsa-mir-653	1.45078	3.96415	2.79e-06	3.55e-05
hsa-mir-199a-2	1.37443	9.76482	0.000157351	0.00116046
hsa-mir-199b	1.36647	9.81978	7.19e-05	0.000600243
hsa-mir-4647	1.35331	0.26582	0.000104015	0.000813321
hsa-mir-199a-1	1.34065	9.17487	0.000287975	0.00194683
hsa-mir-4661	1.33111	2.30549	2.05e-07	3.92e-06
hsa-mir-1228	1.25518	0.226178	3.04e-05	0.000294546
hsa-mir-143	1.25019	13.3574	1.33e-07	2.69e-06
hsa-mir-503	1.22634	1.6615	1.77e-06	2.3e-05
hsa-mir-3940	1.21922	2.33832	2.15e-05	0.000218053
hsa-mir-146b	1.20384	7.68436	2.64e-05	0.000259323
hsa-mir-577	1.19964	0.455646	0.00504639	0.0214059
hsa-mir-330	1.18099	4.49535	7.81e-09	2.2e-07
hsa-mir-4664	1.17221	-0.21443	0.002008	0.0100656
hsa-mir-6764	1.16789	0.0666021	3.11e-05	0.000296966
hsa-mir-346	1.13875	1.5232	0.00346752	0.015848
hsa-mir-670	1.09069	-0.107516	0.0267482	0.0741862
hsa-mir-511	1.08411	3.15279	8.19e-06	8.86e-05
hsa-mir-4709	1.08193	1.68273	7.68e-05	0.000630945
hsa-mir-7974	1.07928	0.155535	0.0032405	0.0149155
hsa-mir-6503	1.0637	-0.237959	0.000855965	0.00491612
hsa-mir-501	1.06097	7.57917	1.38e-08	3.58e-07
hsa-mir-3189	1.058	0.402247	0.00106057	0.00578412
hsa-mir-376c	1.04695	-0.568324	0.0323139	0.0851322
hsa-mir-4638	1.04063	0.301886	0.000977986	0.0054249
hsa-mir-6811	1.03161	-0.33435	0.00548065	0.0218217
hsa-mir-3156-1	1.02626	-0.208221	0.00972624	0.0343061
hsa-mir-145	1.02064	9.00654	6.72e-05	0.000581186
hsa-mir-6892	1.00987	1.39459	0.000270105	0.00186487
hsa-mir-200c	1.00687	4.60978	6.54e-08	1.41e-06
hsa-mir-188	1.00136	2.62898	1.3e-06	1.72e-05
hsa-mir-6834	-1.00494	-0.121562	0.0286056	0.0773542
hsa-mir-375	-1.00516	5.45498	0.0363063	0.0931335
hsa-mir-210	-1.01997	9.92753	0.00210538	0.010172
hsa-mir-28	-1.03353	12.4403	2.53e-08	6.31e-07
hsa-mir-99a	-1.05683	11.119	0.000834767	0.0048842
hsa-mir-2116	-1.05755	1.56876	0.000202304	0.00147523
hsa-mir-1271	-1.06913	3.03273	3.62e-05	0.000340641
hsa-mir-1468	-1.09957	3.43259	0.00051588	0.00328241
hsa-mir-1304	-1.10321	1.55946	0.00666525	0.0251497
hsa-mir-10a	-1.11308	9.41598	0.0269455	0.0744154
hsa-mir-1296	-1.1171	3.40607	2.98e-06	3.64e-05
hsa-mir-363	-1.12385	3.47453	0.000575145	0.00361472
hsa-mir-561	-1.12462	1.04547	0.0118695	0.0399135
hsa-mir-651	-1.13704	2.71081	0.00406935	0.0177249
hsa-mir-221	-1.14659	9.16361	0.00211144	0.010172
hsa-mir-1249	-1.15452	4.25237	8.12e-06	8.86e-05
hsa-mir-582	-1.16764	9.7785	0.00535081	0.0217209
hsa-mir-219b	-1.19726	-0.374816	0.0141004	0.0457558
hsa-mir-6715a	-1.21294	4.19448	0.000855927	0.00491612
hsa-mir-194-2	-1.24368	7.57759	7.03e-05	0.000599948
hsa-mir-140	-1.24521	13.3907	6.46e-06	7.35e-05
hsa-mir-378c	-1.2688	7.43887	5.46e-06	6.32e-05
hsa-mir-181a-1	-1.28247	12.3174	1.27e-06	1.72e-05
hsa-mir-181a-2	-1.28555	13.3351	2.77e-07	4.86e-06
hsa-mir-194-1	-1.29131	7.44275	5.45e-05	0.000477996
hsa-mir-181b-2	-1.29551	10.2019	5.17e-07	8.38e-06
hsa-mir-181b-1	-1.29573	10.1792	5.82e-07	8.83e-06
hsa-mir-3170	-1.29579	2.40602	4.96e-07	8.25e-06
hsa-mir-3150b	-1.31029	0.377113	0.00482891	0.0208931
hsa-mir-219a-2	-1.32427	2.3112	0.00732577	0.0270847
hsa-mir-3125	-1.34111	0.50622	0.0239577	0.0687989
hsa-mir-192	-1.34218	9.58042	2.56e-07	4.61e-06
hsa-mir-548b	-1.40398	1.91125	0.00014018	0.00105787
hsa-mir-548y	-1.43024	-0.244287	0.00374823	0.0167766
hsa-mir-335	-1.43671	5.22191	0.000107231	0.00082849
hsa-mir-219a-1	-1.43851	3.73022	3.81e-09	1.18e-07
hsa-mir-205	-1.44258	-0.474865	0.0274221	0.0750926
hsa-mir-125b-2	-1.44627	10.875	1.18e-06	1.63e-05
hsa-mir-125b-1	-1.4757	10.8282	8.86e-07	1.28e-05
hsa-mir-6723	-1.55011	0.00803666	0.00604991	0.0232331
hsa-mir-378i	-1.56663	-0.481639	0.00220961	0.0104674
hsa-mir-203a	-1.58074	8.0063	5.12e-05	0.000455606
hsa-mir-30a	-1.60036	15.1413	4.68e-08	1.05e-06
hsa-mir-4797	-1.60834	0.988822	2.97e-06	3.64e-05
hsa-mir-548s	-1.61826	-0.0785888	0.000252544	0.00178153
hsa-mir-5588	-1.66097	-0.040414	0.00169632	0.00866858
hsa-mir-519a-1	-1.67752	-0.117035	0.0305947	0.0813769
hsa-mir-4469	-1.69685	-0.226872	9.86e-05	0.000780599
hsa-mir-6087	-1.69686	-0.33958	9.1e-05	0.00072873
hsa-mir-4733	-1.78526	-0.561438	0.000774286	0.00469637
hsa-mir-1910	-1.81854	0.246786	2.53e-05	0.000252756
hsa-mir-182	-2.03142	14.5884	0.011813	0.0399135
hsa-mir-183	-2.09026	13.3888	0.0138745	0.045249
hsa-mir-187	-2.09784	7.57038	4.12e-06	4.86e-05
hsa-mir-935	-2.35877	3.20194	1.03e-05	0.000106515
hsa-mir-1270	-2.53597	2.3082	1.26e-07	2.63e-06
hsa-mir-196a-1	-2.66446	2.0922	0.00750142	0.0275052
hsa-mir-196a-2	-2.79247	2.40302	0.00559523	0.0218753
hsa-mir-6507	-2.98363	1.55785	0.000112471	0.000858747
hsa-mir-873	-3.03003	1.71738	4.68e-08	1.05e-06
hsa-mir-373	-3.0353	-0.483521	0.0116614	0.0396243
hsa-mir-548v	-3.06845	1.83898	5.8e-10	2.09e-08
hsa-mir-196b	-3.19748	6.92331	0.000401879	0.00266142
hsa-mir-876	-3.28161	-0.175255	8.29e-05	0.000672335
hsa-mir-1269a	-3.3445	4.08867	0.0179076	0.0548383
hsa-mir-383	-3.87938	5.70278	3.23e-06	3.88e-05
hsa-mir-507	-6.16544	2.71084	1.24e-08	3.36e-07
hsa-mir-510	-6.23052	2.74891	5.06e-11	2.19e-09
hsa-mir-513b	-6.3319	3.39927	6.29e-10	2.15e-08
hsa-mir-514b	-6.4193	3.82381	1.21e-10	4.91e-09
hsa-mir-513a-2	-6.47683	3.89757	2.82e-11	1.31e-09
hsa-mir-506	-6.55412	6.97478	2.23e-13	1.61e-11
hsa-mir-513a-1	-6.57064	3.83796	1.03e-11	5.14e-10
hsa-mir-509-1	-6.6761	10.3394	1.04e-14	9.23e-13
hsa-mir-513c	-6.68438	6.10791	2.79e-12	1.64e-10
hsa-mir-509-2	-6.70181	10.3341	1.14e-14	9.23e-13
hsa-mir-509-3	-6.72476	10.4436	1.05e-14	9.23e-13
hsa-mir-514a-1	-6.86455	9.31195	7.54e-15	9.23e-13
hsa-mir-514a-3	-6.94157	9.3221	4.19e-15	7.65e-13
hsa-mir-508	-6.96159	13.8777	2.71e-15	7.65e-13
hsa-mir-514a-2	-6.99733	9.31821	4.72e-15	7.65e-13
