# Supplementary material for: Analysis of Ferroptosis-Mediated Modification Patterns and Tumor Immune Microenvironment Characterization in Uveal Melanoma
Source: Front Cell Dev Biol. 2021 Jul 27;9:685120. doi: 10.3389/fcell.2021.685120 (PMC8353259; doi:10.3389/fcell.2021.685120)
Supplement: Supplementary Table 5 — Targeted mRNAs base on miRTarBase, miRDB, and TargetScan databases. [file Table_5.XLSX]

## Sheet: Supplementary Table S4
miRNA	Gene	miRDB	miRTarBase	TargetScan	Sum
hsa-mir-363-3p	GTF2A1	1	1	1	3
hsa-mir-155-5p	IRF2BP2	1	1	1	3
hsa-mir-363-3p	CNIH1	1	1	1	3
hsa-mir-506-3p	PTBP1	1	1	1	3
hsa-mir-221-3p	HMBOX1	1	1	1	3
hsa-mir-200a-3p	2021-09-08	1	1	1	3
hsa-mir-183-5p	CELF1	1	1	1	3
hsa-mir-506-3p	CHSY1	1	1	1	3
hsa-mir-221-3p	TMCC1	1	1	1	3
hsa-mir-155-5p	ZNF236	1	1	1	3
hsa-mir-373-3p	MINK1	1	1	1	3
hsa-mir-150-5p	ZNF347	1	1	1	3
hsa-mir-506-3p	SCAMP4	1	1	1	3
hsa-mir-150-5p	KLHL21	1	1	1	3
hsa-mir-145-5p	FZD7	1	1	1	3
hsa-mir-140-5p	RPUSD2	1	1	1	3
hsa-mir-205-5p	ACSL4	1	1	1	3
hsa-mir-205-5p	DMXL2	1	1	1	3
hsa-mir-192-5p	GRHL1	1	1	1	3
hsa-mir-363-3p	SLC12A5	1	1	1	3
hsa-mir-383-5p	DIO1	1	1	1	3
hsa-mir-192-5p	WDR44	1	1	1	3
hsa-mir-140-5p	GLRX5	1	1	1	3
hsa-mir-145-5p	DDC	1	1	1	3
hsa-mir-363-3p	SSFA2	1	1	1	3
hsa-mir-383-5p	IRF1	1	1	1	3
hsa-mir-145-5p	TGFBR2	1	1	1	3
hsa-mir-373-3p	ATAD2	1	1	1	3
hsa-mir-155-5p	PKN2	1	1	1	3
hsa-mir-155-5p	TAPT1	1	1	1	3
hsa-mir-145-5p	TMEM9B	1	1	1	3
hsa-mir-182-5p	NUFIP2	1	1	1	3
hsa-mir-155-5p	ZNF260	1	1	1	3
hsa-mir-221-3p	ZKSCAN8	1	1	1	3
hsa-mir-150-5p	ELK1	1	1	1	3
hsa-mir-363-3p	GID4	1	1	1	3
hsa-mir-150-5p	EGR2	1	1	1	3
hsa-mir-200a-3p	EPHA7	1	1	1	3
hsa-mir-221-3p	PCDHA11	1	1	1	3
hsa-mir-192-5p	FAM199X	1	1	1	3
hsa-mir-373-3p	TFAP4	1	1	1	3
hsa-mir-205-5p	ACSL1	1	1	1	3
hsa-mir-221-3p	RAB1A	1	1	1	3
hsa-mir-155-5p	NKX3-1	1	1	1	3
hsa-mir-373-3p	MPP5	1	1	1	3
hsa-mir-210-3p	SIN3A	1	1	1	3
hsa-mir-205-5p	NFAT5	1	1	1	3
hsa-mir-373-3p	SUCO	1	1	1	3
hsa-mir-200a-3p	GRB2	1	1	1	3
hsa-mir-363-3p	SMU1	1	1	1	3
hsa-mir-155-5p	RNF123	1	1	1	3
hsa-mir-363-3p	FASLG	1	1	1	3
hsa-mir-503-5p	ZNRF2	1	1	1	3
hsa-mir-200a-3p	EPHA2	1	1	1	3
hsa-mir-373-3p	SLC22A23	1	1	1	3
hsa-mir-210-3p	GPD1L	1	1	1	3
hsa-mir-145-5p	IVNS1ABP	1	1	1	3
hsa-mir-192-5p	DICER1	1	1	1	3
hsa-mir-373-3p	SERF1B	1	1	1	3
hsa-mir-363-3p	DUSP5	1	1	1	3
hsa-mir-503-5p	ZNF282	1	1	1	3
hsa-mir-200a-3p	DLC1	1	1	1	3
hsa-mir-155-5p	HBP1	1	1	1	3
hsa-mir-506-3p	PRR14L	1	1	1	3
hsa-mir-145-5p	MAP3K3	1	1	1	3
hsa-mir-155-5p	LRIF1	1	1	1	3
hsa-mir-192-5p	RIC8B	1	1	1	3
hsa-mir-192-5p	ARFGEF1	1	1	1	3
hsa-mir-363-3p	CIC	1	1	1	3
hsa-mir-221-3p	BRWD1	1	1	1	3
hsa-mir-373-3p	UNK	1	1	1	3
hsa-mir-155-5p	KBTBD2	1	1	1	3
hsa-mir-155-5p	PKIA	1	1	1	3
hsa-mir-182-5p	FGF9	1	1	1	3
hsa-mir-155-5p	SDCBP	1	1	1	3
hsa-mir-210-3p	ISCU	1	1	1	3
hsa-mir-140-5p	MED13	1	1	1	3
hsa-mir-140-5p	KLK10	1	1	1	3
hsa-mir-373-3p	HIP1	1	1	1	3
hsa-mir-363-3p	CCSER2	1	1	1	3
hsa-mir-506-3p	PARP16	1	1	1	3
hsa-mir-221-3p	LIMS1	1	1	1	3
hsa-mir-205-5p	PTPRJ	1	1	1	3
hsa-mir-155-5p	HNRNPA3	1	1	1	3
hsa-mir-143-3p	ZBTB44	1	1	1	3
hsa-mir-363-3p	PHLPP2	1	1	1	3
hsa-mir-155-5p	ARID2	1	1	1	3
hsa-mir-363-3p	MYLIP	1	1	1	3
hsa-mir-205-5p	MARCKS	1	1	1	3
hsa-mir-200a-3p	ELAVL2	1	1	1	3
hsa-mir-363-3p	CCDC113	1	1	1	3
hsa-mir-182-5p	BDNF	1	1	1	3
hsa-mir-155-5p	NAMPT	1	1	1	3
hsa-mir-363-3p	TOB1	1	1	1	3
hsa-mir-363-3p	PER2	1	1	1	3
hsa-mir-183-5p	SRSF2	1	1	1	3
hsa-mir-200a-3p	KIAA1549	1	1	1	3
hsa-mir-200a-3p	KLF11	1	1	1	3
hsa-mir-363-3p	VPS4B	1	1	1	3
hsa-mir-221-3p	TRPC3	1	1	1	3
hsa-mir-145-5p	FSCN1	1	1	1	3
hsa-mir-182-5p	FOXO3	1	1	1	3
hsa-mir-506-3p	SNAI2	1	1	1	3
hsa-mir-192-5p	LIMS1	1	1	1	3
hsa-mir-150-5p	CBL	1	1	1	3
hsa-mir-155-5p	UBXN2B	1	1	1	3
hsa-mir-363-3p	TMF1	1	1	1	3
hsa-mir-155-5p	ETS1	1	1	1	3
hsa-mir-363-3p	GOLGA8A	1	1	1	3
hsa-mir-200a-3p	BICD2	1	1	1	3
hsa-mir-373-3p	LUC7L2	1	1	1	3
hsa-mir-221-3p	GALNT3	1	1	1	3
hsa-mir-155-5p	TWF1	1	1	1	3
hsa-mir-373-3p	RAB11FIP1	1	1	1	3
hsa-mir-155-5p	ZNF492	1	1	1	3
hsa-mir-210-3p	AIFM3	1	1	1	3
hsa-mir-155-5p	ITK	1	1	1	3
hsa-mir-155-5p	TLE4	1	1	1	3
hsa-mir-373-3p	PLA2G12A	1	1	1	3
hsa-mir-503-5p	RALGAPB	1	1	1	3
hsa-mir-363-3p	MED19	1	1	1	3
hsa-mir-155-5p	INTS6	1	1	1	3
hsa-mir-140-5p	PRDM1	1	1	1	3
hsa-mir-503-5p	CCND1	1	1	1	3
hsa-mir-373-3p	LIMA1	1	1	1	3
hsa-mir-363-3p	SLC25A36	1	1	1	3
hsa-mir-143-3p	FHIT	1	1	1	3
hsa-mir-182-5p	PRKAA2	1	1	1	3
hsa-mir-363-3p	DNAJB9	1	1	1	3
hsa-mir-373-3p	ZNF532	1	1	1	3
hsa-mir-221-3p	YOD1	1	1	1	3
hsa-mir-183-5p	CCNB1	1	1	1	3
hsa-mir-145-5p	ABHD17C	1	1	1	3
hsa-mir-192-5p	TMED10	1	1	1	3
hsa-mir-363-3p	GOLGA3	1	1	1	3
hsa-mir-363-3p	SOX4	1	1	1	3
hsa-mir-155-5p	RAB5C	1	1	1	3
hsa-mir-200a-3p	SLC35D1	1	1	1	3
hsa-mir-140-5p	PHACTR2	1	1	1	3
hsa-mir-221-3p	PCDHA5	1	1	1	3
hsa-mir-373-3p	KREMEN1	1	1	1	3
hsa-mir-183-5p	NUFIP2	1	1	1	3
hsa-mir-200a-3p	PRELID2	1	1	1	3
hsa-mir-1271-5p	MBD4	1	1	1	3
hsa-mir-221-3p	CAMKK1	1	1	1	3
hsa-mir-155-5p	GPM6B	1	1	1	3
hsa-mir-192-5p	ZMAT3	1	1	1	3
hsa-mir-375	ELAVL4	1	1	1	3
hsa-mir-363-3p	BTG2	1	1	1	3
hsa-mir-155-5p	CDC73	1	1	1	3
hsa-mir-200a-3p	BAP1	1	1	1	3
hsa-mir-221-3p	TUB	1	1	1	3
hsa-mir-155-5p	TOMM20	1	1	1	3
hsa-mir-363-3p	BAZ2B	1	1	1	3
hsa-mir-373-3p	IRF2	1	1	1	3
hsa-mir-150-5p	TRPS1	1	1	1	3
hsa-mir-143-3p	IGFBP5	1	1	1	3
hsa-mir-155-5p	BACH1	1	1	1	3
hsa-mir-221-3p	TDRP	1	1	1	3
hsa-mir-140-5p	FGF9	1	1	1	3
hsa-mir-210-3p	SERTM1	1	1	1	3
hsa-mir-373-3p	PAK2	1	1	1	3
hsa-mir-155-5p	FAR1	1	1	1	3
hsa-mir-200a-3p	H2AFZ	1	1	1	3
hsa-mir-205-5p	LPCAT1	1	1	1	3
hsa-mir-192-5p	TCF7	1	1	1	3
hsa-mir-192-5p	PRKD3	1	1	1	3
hsa-mir-150-5p	AIFM2	1	1	1	3
hsa-mir-205-5p	RTN3	1	1	1	3
hsa-mir-363-3p	ERGIC2	1	1	1	3
hsa-mir-363-3p	TBC1D8	1	1	1	3
hsa-mir-373-3p	ZNF385A	1	1	1	3
hsa-mir-363-3p	GNAQ	1	1	1	3
hsa-mir-205-5p	NDUFA4	1	1	1	3
hsa-mir-221-3p	PANK3	1	1	1	3
hsa-mir-183-5p	GNG5	1	1	1	3
hsa-mir-221-3p	ZFP30	1	1	1	3
hsa-mir-221-3p	CCSAP	1	1	1	3
hsa-mir-182-5p	CLOCK	1	1	1	3
hsa-mir-192-5p	DYRK1A	1	1	1	3
hsa-mir-140-5p	CAPN1	1	1	1	3
hsa-mir-155-5p	BTBD1	1	1	1	3
hsa-mir-221-3p	CREBZF	1	1	1	3
hsa-mir-363-3p	USP28	1	1	1	3
hsa-mir-373-3p	RAD23B	1	1	1	3
hsa-mir-143-3p	MYO6	1	1	1	3
hsa-mir-205-5p	SQLE	1	1	1	3
hsa-mir-363-3p	TULP4	1	1	1	3
hsa-mir-192-5p	NCOA3	1	1	1	3
hsa-mir-145-5p	PTP4A2	1	1	1	3
hsa-mir-363-3p	WASL	1	1	1	3
hsa-mir-373-3p	DPP8	1	1	1	3
hsa-mir-155-5p	LRRC59	1	1	1	3
hsa-mir-503-5p	CCND2	1	1	1	3
hsa-mir-140-5p	TGFBR1	1	1	1	3
hsa-mir-183-5p	RCN2	1	1	1	3
hsa-mir-373-3p	FOXJ2	1	1	1	3
hsa-mir-145-5p	SMAD3	1	1	1	3
hsa-mir-1271-5p	STK17B	1	1	1	3
hsa-mir-155-5p	PDLIM5	1	1	1	3
hsa-mir-200a-3p	PPP1R15B	1	1	1	3
hsa-mir-373-3p	ZFYVE26	1	1	1	3
hsa-mir-155-5p	NOVA1	1	1	1	3
hsa-mir-506-3p	LRRC1	1	1	1	3
hsa-mir-383-5p	ADSS	1	1	1	3
hsa-mir-373-3p	ADAM9	1	1	1	3
hsa-mir-221-3p	MIDN	1	1	1	3
hsa-mir-200a-3p	ZEB1	1	1	1	3
hsa-mir-221-3p	FMR1	1	1	1	3
hsa-mir-221-3p	PCDHA7	1	1	1	3
hsa-mir-192-5p	RB1	1	1	1	3
hsa-mir-155-5p	MEIS1	1	1	1	3
hsa-mir-140-5p	ARIH1	1	1	1	3
hsa-mir-183-5p	ZEB1	1	1	1	3
hsa-mir-506-3p	NEK9	1	1	1	3
hsa-mir-205-5p	LAMC1	1	1	1	3
hsa-mir-373-3p	TGFBR2	1	1	1	3
hsa-mir-155-5p	TAB2	1	1	1	3
hsa-mir-363-3p	RNF4	1	1	1	3
hsa-mir-221-3p	PCDHA2	1	1	1	3
hsa-mir-373-3p	RAB22A	1	1	1	3
hsa-mir-150-5p	MBD6	1	1	1	3
hsa-mir-221-3p	PPP6C	1	1	1	3
hsa-mir-155-5p	CSNK1G2	1	1	1	3
hsa-mir-182-5p	FBXW7	1	1	1	3
hsa-mir-155-5p	MASTL	1	1	1	3
hsa-mir-145-5p	ADD3	1	1	1	3
hsa-mir-373-3p	FYCO1	1	1	1	3
hsa-mir-150-5p	PDIA6	1	1	1	3
hsa-mir-363-3p	FOXN2	1	1	1	3
hsa-mir-182-5p	RARG	1	1	1	3
hsa-mir-363-3p	RSBN1	1	1	1	3
hsa-mir-155-5p	EGFR	1	1	1	3
hsa-mir-363-3p	BAK1	1	1	1	3
hsa-mir-183-5p	ARFGAP2	1	1	1	3
hsa-mir-155-5p	RAB11FIP2	1	1	1	3
hsa-mir-506-3p	SFT2D3	1	1	1	3
hsa-mir-155-5p	FOS	1	1	1	3
hsa-mir-145-5p	BNIP3	1	1	1	3
hsa-mir-200a-3p	YAP1	1	1	1	3
hsa-mir-373-3p	ELAVL2	1	1	1	3
hsa-mir-192-5p	PKP4	1	1	1	3
hsa-mir-221-3p	TRPS1	1	1	1	3
hsa-mir-221-3p	MYBL1	1	1	1	3
hsa-mir-221-3p	CHORDC1	1	1	1	3
hsa-mir-143-3p	SAMD8	1	1	1	3
hsa-mir-373-3p	LEFTY1	1	1	1	3
hsa-mir-210-3p	ACVR1B	1	1	1	3
hsa-mir-205-5p	NOTCH2	1	1	1	3
hsa-mir-155-5p	TERF1	1	1	1	3
hsa-mir-145-5p	ITGB8	1	1	1	3
hsa-mir-363-3p	VMA21	1	1	1	3
hsa-mir-143-3p	COL5A2	1	1	1	3
hsa-mir-221-3p	PCDHAC2	1	1	1	3
hsa-mir-221-3p	ZEB2	1	1	1	3
hsa-mir-506-3p	CREBRF	1	1	1	3
hsa-mir-205-5p	PTPRM	1	1	1	3
hsa-mir-373-3p	HABP4	1	1	1	3
hsa-mir-155-5p	TRIM32	1	1	1	3
hsa-mir-192-5p	ALCAM	1	1	1	3
hsa-mir-373-3p	IRAK4	1	1	1	3
hsa-mir-182-5p	NPTX1	1	1	1	3
hsa-mir-183-5p	SH3D19	1	1	1	3
hsa-mir-182-5p	THBS1	1	1	1	3
hsa-mir-150-5p	ADIPOR2	1	1	1	3
hsa-mir-143-3p	ENO4	1	1	1	3
hsa-mir-155-5p	RCN2	1	1	1	3
hsa-mir-155-5p	PALD1	1	1	1	3
hsa-mir-506-3p	CD151	1	1	1	3
hsa-mir-183-5p	PDCD4	1	1	1	3
hsa-mir-373-3p	HMBOX1	1	1	1	3
hsa-mir-182-5p	HOXA9	1	1	1	3
hsa-mir-183-5p	FAM217B	1	1	1	3
hsa-mir-155-5p	DPY19L1	1	1	1	3
hsa-mir-221-3p	MYLIP	1	1	1	3
hsa-mir-221-3p	ARHGAP42	1	1	1	3
hsa-mir-363-3p	ZFC3H1	1	1	1	3
hsa-mir-187-3p	DYRK2	1	1	1	3
hsa-mir-363-3p	SLC25A32	1	1	1	3
hsa-mir-221-3p	HNRNPD	1	1	1	3
hsa-mir-183-5p	ARHGAP21	1	1	1	3
hsa-mir-200a-3p	ZEB2	1	1	1	3
hsa-mir-221-3p	KIT	1	1	1	3
hsa-mir-205-5p	MMD	1	1	1	3
hsa-mir-155-5p	CSF1R	1	1	1	3
hsa-mir-145-5p	CTNNBIP1	1	1	1	3
hsa-mir-145-5p	ACTB	1	1	1	3
hsa-mir-1271-5p	TSKU	1	1	1	3
hsa-mir-363-3p	TPPP	1	1	1	3
hsa-mir-155-5p	NARS	1	1	1	3
hsa-mir-363-3p	ZFYVE21	1	1	1	3
hsa-mir-182-5p	CYLD	1	1	1	3
hsa-mir-155-5p	TSHZ3	1	1	1	3
hsa-mir-145-5p	DUSP6	1	1	1	3
hsa-mir-363-3p	KLHDC10	1	1	1	3
hsa-mir-205-5p	ZEB1	1	1	1	3
hsa-mir-155-5p	MORC3	1	1	1	3
hsa-mir-373-3p	TMEM100	1	1	1	3
hsa-mir-221-3p	UBE2J1	1	1	1	3
hsa-mir-205-5p	ETNK1	1	1	1	3
hsa-mir-140-5p	LAMC1	1	1	1	3
hsa-mir-150-5p	MTMR9	1	1	1	3
hsa-mir-373-3p	KLF3	1	1	1	3
hsa-mir-155-5p	SP1	1	1	1	3
hsa-mir-145-5p	FAM45A	1	1	1	3
hsa-mir-373-3p	SAR1B	1	1	1	3
hsa-mir-155-5p	CAB39	1	1	1	3
hsa-mir-155-5p	ARL6IP5	1	1	1	3
hsa-mir-363-3p	MFF	1	1	1	3
hsa-mir-373-3p	GNB5	1	1	1	3
hsa-mir-150-5p	PTGIS	1	1	1	3
hsa-mir-150-5p	QSOX1	1	1	1	3
hsa-mir-506-3p	NUFIP2	1	1	1	3
hsa-mir-192-5p	ANAPC10	1	1	1	3
hsa-mir-183-5p	LRP6	1	1	1	3
hsa-mir-200a-3p	GNA13	1	1	1	3
hsa-mir-200a-3p	IPO5	1	1	1	3
hsa-mir-363-3p	TRIM36	1	1	1	3
hsa-mir-373-3p	CLIP4	1	1	1	3
hsa-mir-363-3p	SLX4	1	1	1	3
hsa-mir-200a-3p	DPY19L1	1	1	1	3
hsa-mir-506-3p	GXYLT1	1	1	1	3
hsa-mir-145-5p	PLAGL2	1	1	1	3
hsa-mir-373-3p	MBD2	1	1	1	3
hsa-mir-145-5p	SMAD5	1	1	1	3
hsa-mir-383-5p	SRSF2	1	1	1	3
hsa-mir-221-3p	MAT2A	1	1	1	3
hsa-mir-155-5p	ZBTB38	1	1	1	3
hsa-mir-363-3p	MCOLN2	1	1	1	3
hsa-mir-150-5p	AMOTL2	1	1	1	3
hsa-mir-373-3p	TIMM17A	1	1	1	3
hsa-mir-155-5p	RREB1	1	1	1	3
hsa-mir-363-3p	FNIP1	1	1	1	3
hsa-mir-373-3p	SIK1	1	1	1	3
hsa-mir-373-3p	PBK	1	1	1	3
hsa-mir-373-3p	RHOC	1	1	1	3
hsa-mir-150-5p	MYB	1	1	1	3
hsa-mir-363-3p	GPBP1L1	1	1	1	3
hsa-mir-183-5p	KLRD1	1	1	1	3
hsa-mir-363-3p	ZDHHC5	1	1	1	3
hsa-mir-200a-3p	HOXB5	1	1	1	3
hsa-mir-373-3p	CCSAP	1	1	1	3
hsa-mir-210-3p	POU2AF1	1	1	1	3
hsa-mir-155-5p	KRAS	1	1	1	3
hsa-mir-363-3p	ITPR1	1	1	1	3
hsa-mir-210-3p	KCMF1	1	1	1	3
hsa-mir-373-3p	YOD1	1	1	1	3
hsa-mir-373-3p	SERF1A	1	1	1	3
hsa-mir-373-3p	PSD3	1	1	1	3
hsa-mir-155-5p	CREBRF	1	1	1	3
hsa-mir-155-5p	CHAF1A	1	1	1	3
hsa-mir-192-5p	CTNNBIP1	1	1	1	3
hsa-mir-145-5p	MYO6	1	1	1	3
hsa-mir-145-5p	CLINT1	1	1	1	3
hsa-mir-140-5p	TSPAN12	1	1	1	3
hsa-mir-182-5p	CHL1	1	1	1	3
hsa-mir-373-3p	GALNT3	1	1	1	3
hsa-mir-363-3p	CNEP1R1	1	1	1	3
hsa-mir-155-5p	SMAD2	1	1	1	3
hsa-mir-155-5p	CCNT2	1	1	1	3
hsa-mir-155-5p	WEE1	1	1	1	3
hsa-mir-1271-5p	EIF4EBP2	1	1	1	3
hsa-mir-143-3p	COL1A1	1	1	1	3
hsa-mir-373-3p	SLAIN2	1	1	1	3
hsa-mir-506-3p	AMOTL1	1	1	1	3
hsa-mir-363-3p	KIAA1109	1	1	1	3
hsa-mir-155-5p	UBQLN1	1	1	1	3
hsa-mir-210-3p	DENND6A	1	1	1	3
hsa-mir-205-5p	LRRK2	1	1	1	3
hsa-mir-373-3p	CMTM4	1	1	1	3
hsa-mir-200a-3p	TRAM1	1	1	1	3
hsa-mir-140-5p	HDAC7	1	1	1	3
hsa-mir-155-5p	RORA	1	1	1	3
hsa-mir-373-3p	MED17	1	1	1	3
hsa-mir-155-5p	ANKFY1	1	1	1	3
hsa-mir-373-3p	CFL2	1	1	1	3
hsa-mir-192-5p	CCDC121	1	1	1	3
hsa-mir-363-3p	CNNM4	1	1	1	3
hsa-mir-192-5p	ZDHHC2	1	1	1	3
hsa-mir-155-5p	CD36	1	1	1	3
hsa-mir-221-3p	CYP1B1	1	1	1	3
hsa-mir-150-5p	HILPDA	1	1	1	3
hsa-mir-155-5p	S1PR1	1	1	1	3
hsa-mir-145-5p	CBFB	1	1	1	3
hsa-mir-140-5p	MMD	1	1	1	3
hsa-mir-155-5p	ZNF431	1	1	1	3
hsa-mir-150-5p	PLXDC1	1	1	1	3
hsa-mir-200a-3p	HNRNPF	1	1	1	3
hsa-mir-205-5p	AMOT	1	1	1	3
hsa-mir-155-5p	DNAJB1	1	1	1	3
hsa-mir-155-5p	CEBPB	1	1	1	3
hsa-mir-363-3p	REV3L	1	1	1	3
hsa-mir-363-3p	DDX3X	1	1	1	3
hsa-mir-145-5p	TPM3	1	1	1	3
hsa-mir-1271-5p	GPC3	1	1	1	3
hsa-mir-145-5p	PDGFD	1	1	1	3
hsa-mir-200a-3p	CCNE2	1	1	1	3
hsa-mir-150-5p	GAN	1	1	1	3
hsa-mir-363-3p	NUFIP2	1	1	1	3
hsa-mir-221-3p	CTCF	1	1	1	3
hsa-mir-192-5p	MSN	1	1	1	3
hsa-mir-363-3p	GEMIN2	1	1	1	3
hsa-mir-155-5p	RAPH1	1	1	1	3
hsa-mir-192-5p	USP45	1	1	1	3
hsa-mir-205-5p	DDX5	1	1	1	3
hsa-mir-182-5p	RECK	1	1	1	3
hsa-mir-363-3p	SOX11	1	1	1	3
hsa-mir-373-3p	FBXL7	1	1	1	3
hsa-mir-205-5p	EZR	1	1	1	3
hsa-mir-182-5p	MITF	1	1	1	3
hsa-mir-221-3p	ARID1A	1	1	1	3
hsa-mir-221-3p	HECTD2	1	1	1	3
hsa-mir-155-5p	2021-09-11	1	1	1	3
hsa-mir-506-3p	LRRC58	1	1	1	3
hsa-mir-221-3p	PCDHA1	1	1	1	3
hsa-mir-155-5p	FAM135A	1	1	1	3
hsa-mir-373-3p	KPNA2	1	1	1	3
hsa-mir-200a-3p	CCDC71L	1	1	1	3
hsa-mir-506-3p	MYO10	1	1	1	3
hsa-mir-373-3p	DAZAP2	1	1	1	3
hsa-mir-506-3p	ZWINT	1	1	1	3
hsa-mir-373-3p	DUSP2	1	1	1	3
hsa-mir-200a-3p	BRD3	1	1	1	3
hsa-mir-183-5p	KIF5C	1	1	1	3
hsa-mir-205-5p	RFX7	1	1	1	3
hsa-mir-383-5p	VEGFA	1	1	1	3
hsa-mir-363-3p	NUP43	1	1	1	3
hsa-mir-373-3p	TNKS2	1	1	1	3
hsa-mir-182-5p	LSM14A	1	1	1	3
hsa-mir-363-3p	MAP2K4	1	1	1	3
hsa-mir-155-5p	PAXBP1	1	1	1	3
hsa-mir-373-3p	PTPDC1	1	1	1	3
hsa-mir-155-5p	TADA2B	1	1	1	3
hsa-mir-373-3p	LEFTY2	1	1	1	3
hsa-mir-363-3p	KLHL15	1	1	1	3
hsa-mir-143-3p	RBM27	1	1	1	3
hsa-mir-373-3p	SUZ12	1	1	1	3
hsa-mir-1271-5p	SIN3B	1	1	1	3
hsa-mir-363-3p	UBXN4	1	1	1	3
hsa-mir-1271-5p	FOXO1	1	1	1	3
hsa-mir-145-5p	PPP3CA	1	1	1	3
hsa-mir-143-3p	GXYLT1	1	1	1	3
hsa-mir-155-5p	HIVEP2	1	1	1	3
hsa-mir-373-3p	FEM1C	1	1	1	3
hsa-mir-145-5p	TIRAP	1	1	1	3
hsa-mir-363-3p	HIVEP1	1	1	1	3
hsa-mir-363-3p	TEF	1	1	1	3
hsa-mir-155-5p	SMARCA4	1	1	1	3
hsa-mir-363-3p	MAP1B	1	1	1	3
hsa-mir-200a-3p	UBASH3B	1	1	1	3
hsa-mir-192-5p	PABPC4	1	1	1	3
hsa-mir-373-3p	ELK4	1	1	1	3
hsa-mir-145-5p	MYO5A	1	1	1	3
hsa-mir-363-3p	COX20	1	1	1	3
hsa-mir-145-5p	MDM2	1	1	1	3
hsa-mir-192-5p	FHDC1	1	1	1	3
hsa-mir-183-5p	PRRC1	1	1	1	3
hsa-mir-155-5p	ZIC3	1	1	1	3
hsa-mir-221-3p	ARNT	1	1	1	3
hsa-mir-205-5p	ESRRG	1	1	1	3
hsa-mir-145-5p	SERPINE1	1	1	1	3
hsa-mir-205-5p	PRKCE	1	1	1	3
hsa-mir-143-3p	CTNND1	1	1	1	3
hsa-mir-221-3p	PCDHA12	1	1	1	3
hsa-mir-363-3p	KIF5B	1	1	1	3
hsa-mir-183-5p	AKAP12	1	1	1	3
hsa-mir-200a-3p	OGT	1	1	1	3
hsa-mir-150-5p	SP1	1	1	1	3
hsa-mir-140-5p	VEZF1	1	1	1	3
hsa-mir-503-5p	CREBL2	1	1	1	3
hsa-mir-155-5p	TP53INP1	1	1	1	3
hsa-mir-182-5p	ULBP2	1	1	1	3
hsa-mir-155-5p	ZSWIM6	1	1	1	3
hsa-mir-192-5p	CUL3	1	1	1	3
hsa-mir-143-3p	KAT7	1	1	1	3
hsa-mir-150-5p	RNF165	1	1	1	3
hsa-mir-221-3p	PAK1	1	1	1	3
hsa-mir-182-5p	ADCY6	1	1	1	3
hsa-mir-221-3p	PAFAH1B2	1	1	1	3
hsa-mir-155-5p	ARL5B	1	1	1	3
hsa-mir-143-3p	PAPPA	1	1	1	3
hsa-mir-155-5p	TRIP13	1	1	1	3
hsa-mir-200a-3p	TNKS2	1	1	1	3
hsa-mir-183-5p	EZR	1	1	1	3
hsa-mir-1271-5p	TMEM170B	1	1	1	3
hsa-mir-192-5p	ITGAV	1	1	1	3
hsa-mir-363-3p	EDEM1	1	1	1	3
hsa-mir-155-5p	STRN3	1	1	1	3
hsa-mir-373-3p	INO80D	1	1	1	3
hsa-mir-192-5p	TMPO	1	1	1	3
hsa-mir-140-5p	2021-09-02	1	1	1	3
hsa-mir-363-3p	BCL2L11	1	1	1	3
hsa-mir-155-5p	FAM91A1	1	1	1	3
hsa-mir-373-3p	CREBRF	1	1	1	3
hsa-mir-143-3p	CHST10	1	1	1	3
hsa-mir-155-5p	TYRP1	1	1	1	3
hsa-mir-192-5p	NOD2	1	1	1	3
hsa-mir-183-5p	GLUL	1	1	1	3
hsa-mir-363-3p	ARID1B	1	1	1	3
hsa-mir-363-3p	SESN3	1	1	1	3
hsa-mir-221-3p	CHSY1	1	1	1	3
hsa-mir-373-3p	TAOK1	1	1	1	3
hsa-mir-155-5p	WBP1L	1	1	1	3
hsa-mir-155-5p	ZNF652	1	1	1	3
hsa-mir-373-3p	WEE1	1	1	1	3
hsa-mir-155-5p	FMNL2	1	1	1	3
hsa-mir-363-3p	PAX9	1	1	1	3
hsa-mir-155-5p	MYO10	1	1	1	3
hsa-mir-143-3p	COMMD2	1	1	1	3
hsa-mir-373-3p	TXNIP	1	1	1	3
hsa-mir-373-3p	REST	1	1	1	3
hsa-mir-205-5p	LYSMD3	1	1	1	3
hsa-mir-145-5p	FLI1	1	1	1	3
hsa-mir-145-5p	IRS1	1	1	1	3
hsa-mir-1271-5p	MORF4L1	1	1	1	3
hsa-mir-373-3p	MKNK2	1	1	1	3
hsa-mir-363-3p	SPRYD4	1	1	1	3
hsa-mir-182-5p	FOXF2	1	1	1	3
hsa-mir-373-3p	SBNO1	1	1	1	3
hsa-mir-143-3p	MAPK7	1	1	1	3
hsa-mir-145-5p	ERG	1	1	1	3
hsa-mir-183-5p	ITGB1	1	1	1	3
hsa-mir-1271-5p	MAP3K3	1	1	1	3
hsa-mir-145-5p	MYRF	1	1	1	3
hsa-mir-221-3p	TIMP3	1	1	1	3
hsa-mir-205-5p	LCOR	1	1	1	3
hsa-mir-373-3p	MICA	1	1	1	3
hsa-mir-221-3p	MAP3K2	1	1	1	3
hsa-mir-363-3p	MOAP1	1	1	1	3
hsa-mir-221-3p	PIK3R1	1	1	1	3
hsa-mir-192-5p	ZBTB34	1	1	1	3
hsa-mir-375	RLF	1	1	1	3
hsa-mir-363-3p	PTAR1	1	1	1	3
hsa-mir-145-5p	NRAS	1	1	1	3
hsa-mir-363-3p	RRN3	1	1	1	3
hsa-mir-140-5p	RAB10	1	1	1	3
hsa-mir-373-3p	PFKP	1	1	1	3
hsa-mir-373-3p	ARHGEF3	1	1	1	3
hsa-mir-145-5p	SRGAP1	1	1	1	3
hsa-mir-221-3p	PCDHA6	1	1	1	3
hsa-mir-140-5p	PDGFRA	1	1	1	3
hsa-mir-205-5p	B4GALT6	1	1	1	3
hsa-mir-182-5p	TCEAL7	1	1	1	3
hsa-mir-1271-5p	SLC25A25	1	1	1	3
hsa-mir-183-5p	IDH2	1	1	1	3
hsa-mir-143-3p	SECISBP2L	1	1	1	3
hsa-mir-140-5p	TSC22D2	1	1	1	3
hsa-mir-373-3p	SH3GLB1	1	1	1	3
hsa-mir-200a-3p	USP53	1	1	1	3
hsa-mir-143-3p	KRAS	1	1	1	3
hsa-mir-183-5p	SUCO	1	1	1	3
hsa-mir-192-5p	L2HGDH	1	1	1	3
hsa-mir-363-3p	LHFPL2	1	1	1	3
hsa-mir-205-5p	RAB11FIP1	1	1	1	3
hsa-mir-145-5p	ABRACL	1	1	1	3
hsa-mir-150-5p	GOSR1	1	1	1	3
hsa-mir-210-3p	MDGA1	1	1	1	3
hsa-mir-155-5p	GNAS	1	1	1	3
hsa-mir-363-3p	PPP1R37	1	1	1	3
hsa-mir-145-5p	NEDD9	1	1	1	3
hsa-mir-506-3p	TMEM41A	1	1	1	3
hsa-mir-373-3p	TMEM19	1	1	1	3
hsa-mir-150-5p	ZNF460	1	1	1	3
hsa-mir-205-5p	LRP1	1	1	1	3
hsa-mir-155-5p	ZNF98	1	1	1	3
hsa-mir-363-3p	S1PR1	1	1	1	3
hsa-mir-373-3p	ARID4B	1	1	1	3
hsa-mir-373-3p	ULK1	1	1	1	3
hsa-mir-363-3p	C11orf24	1	1	1	3
hsa-mir-183-5p	CTDSPL	1	1	1	3
hsa-mir-205-5p	PHC2	1	1	1	3
hsa-mir-210-3p	ALDH5A1	1	1	1	3
hsa-mir-373-3p	FAM102B	1	1	1	3
hsa-mir-373-3p	BTG1	1	1	1	3
hsa-mir-140-5p	STRADB	1	1	1	3
hsa-mir-200a-3p	MACC1	1	1	1	3
hsa-mir-150-5p	MUC4	1	1	1	3
hsa-mir-155-5p	AIMP1	1	1	1	3
hsa-mir-363-3p	EXOC5	1	1	1	3
hsa-mir-363-3p	PLEKHA1	1	1	1	3
hsa-mir-221-3p	PCDHAC1	1	1	1	3
hsa-mir-506-3p	PTBP3	1	1	1	3
hsa-mir-200a-3p	2021-03-06	1	1	1	3
hsa-mir-200a-3p	2021-09-07	1	1	1	3
hsa-mir-145-5p	GOLM1	1	1	1	3
hsa-mir-373-3p	MIXL1	1	1	1	3
hsa-mir-155-5p	MIDN	1	1	1	3
hsa-mir-192-5p	DDX50	1	1	1	3
hsa-mir-183-5p	RALGDS	1	1	1	3
hsa-mir-150-5p	PDCD4	1	1	1	3
hsa-mir-373-3p	IGF1R	1	1	1	3
hsa-mir-363-3p	GOLGA8B	1	1	1	3
hsa-mir-155-5p	SLC11A2	1	1	1	3
hsa-mir-145-5p	ARF6	1	1	1	3
hsa-mir-373-3p	SLC7A11	1	1	1	3
hsa-mir-506-3p	SLC16A1	1	1	1	3
hsa-mir-145-5p	PRDM2	1	1	1	3
hsa-mir-145-5p	RPS6KB1	1	1	1	3
hsa-mir-155-5p	MYBL1	1	1	1	3
hsa-mir-182-5p	PLEKHA8	1	1	1	3
hsa-mir-155-5p	TRPS1	1	1	1	3
hsa-mir-205-5p	ENPP4	1	1	1	3
hsa-mir-363-3p	UBE2Z	1	1	1	3
hsa-mir-373-3p	PDIK1L	1	1	1	3
hsa-mir-155-5p	WWC1	1	1	1	3
hsa-mir-155-5p	IKBIP	1	1	1	3
hsa-mir-155-5p	MITF	1	1	1	3
hsa-mir-145-5p	ANGPT2	1	1	1	3
hsa-mir-192-5p	RABGAP1	1	1	1	3
hsa-mir-221-3p	ZNF275	1	1	1	3
hsa-mir-363-3p	GALNT7	1	1	1	3
hsa-mir-363-3p	BCL11B	1	1	1	3
hsa-mir-363-3p	GOLGA8J	1	1	1	3
hsa-mir-155-5p	C3orf18	1	1	1	3
hsa-mir-140-5p	YOD1	1	1	1	3
hsa-mir-182-5p	EVI5	1	1	1	3
hsa-mir-182-5p	NR3C1	1	1	1	3
hsa-mir-145-5p	SERINC5	1	1	1	3
hsa-mir-200a-3p	RAB8B	1	1	1	3
hsa-mir-155-5p	DHX40	1	1	1	3
hsa-mir-155-5p	GABARAPL1	1	1	1	3
hsa-mir-155-5p	SYPL1	1	1	1	3
hsa-mir-155-5p	TRAM1	1	1	1	3
hsa-mir-183-5p	PPP2CB	1	1	1	3
hsa-mir-145-5p	ADAM17	1	1	1	3
hsa-mir-363-3p	SERTAD3	1	1	1	3
hsa-mir-221-3p	FOS	1	1	1	3
hsa-mir-200a-3p	ZBTB34	1	1	1	3
hsa-mir-145-5p	PARP8	1	1	1	3
hsa-mir-192-5p	SEMA4D	1	1	1	3
hsa-mir-143-3p	SERPINE1	1	1	1	3
hsa-mir-183-5p	KIF2A	1	1	1	3
hsa-mir-150-5p	XPNPEP3	1	1	1	3
hsa-mir-155-5p	LCORL	1	1	1	3
hsa-mir-363-3p	PCMTD1	1	1	1	3
hsa-mir-145-5p	KIF21A	1	1	1	3
hsa-mir-221-3p	TSPAN13	1	1	1	3
hsa-mir-1271-5p	DDAH1	1	1	1	3
hsa-mir-183-5p	FAM175B	1	1	1	3
hsa-mir-145-5p	PHACTR2	1	1	1	3
hsa-mir-145-5p	MEST	1	1	1	3
hsa-mir-221-3p	POGZ	1	1	1	3
hsa-mir-150-5p	EREG	1	1	1	3
hsa-mir-221-3p	PCDHA13	1	1	1	3
hsa-mir-1271-5p	ASH1L	1	1	1	3
hsa-mir-155-5p	RGL1	1	1	1	3
hsa-mir-182-5p	TP53INP1	1	1	1	3
hsa-mir-373-3p	NR2C2	1	1	1	3
hsa-mir-373-3p	TNFAIP1	1	1	1	3
hsa-mir-145-5p	NUFIP2	1	1	1	3
hsa-mir-155-5p	RAC1	1	1	1	3
hsa-mir-155-5p	ADD3	1	1	1	3
hsa-mir-363-3p	ANP32E	1	1	1	3
hsa-mir-150-5p	ZEB1	1	1	1	3
hsa-mir-145-5p	AP1G1	1	1	1	3
hsa-mir-150-5p	GK5	1	1	1	3
hsa-mir-155-5p	CBL	1	1	1	3
hsa-mir-145-5p	ZFYVE9	1	1	1	3
hsa-mir-155-5p	TAF5L	1	1	1	3
hsa-mir-506-3p	VIM	1	1	1	3
hsa-mir-143-3p	PLEKHM3	1	1	1	3
hsa-mir-145-5p	RTKN	1	1	1	3
hsa-mir-192-5p	ARL2BP	1	1	1	3
hsa-mir-363-3p	MYO1B	1	1	1	3
hsa-mir-205-5p	VEGFA	1	1	1	3
hsa-mir-150-5p	TLDC1	1	1	1	3
hsa-mir-503-5p	JARID2	1	1	1	3
hsa-mir-155-5p	MPP5	1	1	1	3
hsa-mir-373-3p	CDK19	1	1	1	3
hsa-mir-182-5p	BRWD1	1	1	1	3
hsa-mir-363-3p	PDPN	1	1	1	3
hsa-mir-210-3p	SH3BGRL	1	1	1	3
hsa-mir-155-5p	SWSAP1	1	1	1	3
hsa-mir-192-5p	TMTC3	1	1	1	3
hsa-mir-221-3p	PCDHA4	1	1	1	3
hsa-mir-192-5p	KIF5B	1	1	1	3
hsa-mir-363-3p	TWF1	1	1	1	3
hsa-mir-363-3p	PAPD7	1	1	1	3
hsa-mir-155-5p	JARID2	1	1	1	3
hsa-mir-503-5p	GREM2	1	1	1	3
hsa-mir-183-5p	FOXN2	1	1	1	3
hsa-mir-221-3p	CDKN1B	1	1	1	3
hsa-mir-221-3p	PAIP2	1	1	1	3
hsa-mir-192-5p	WNK1	1	1	1	3
hsa-mir-145-5p	KLF5	1	1	1	3
hsa-mir-205-5p	SHISA6	1	1	1	3
hsa-mir-155-5p	MAP3K10	1	1	1	3
hsa-mir-373-3p	TBC1D2	1	1	1	3
hsa-mir-155-5p	SPI1	1	1	1	3
hsa-mir-145-5p	UBR7	1	1	1	3
hsa-mir-183-5p	PDCD6	1	1	1	3
hsa-mir-150-5p	AHI1	1	1	1	3
hsa-mir-143-3p	FNDC3B	1	1	1	3
hsa-mir-200a-3p	PTPRD	1	1	1	3
hsa-mir-205-5p	MED1	1	1	1	3
hsa-mir-506-3p	SNX18	1	1	1	3
hsa-mir-221-3p	PCDHA3	1	1	1	3
hsa-mir-221-3p	FBXO28	1	1	1	3
hsa-mir-506-3p	PI4K2B	1	1	1	3
hsa-mir-373-3p	LATS2	1	1	1	3
hsa-mir-150-5p	SLC7A11	1	1	1	3
hsa-mir-140-5p	FZD6	1	1	1	3
hsa-mir-221-3p	KIF16B	1	1	1	3
hsa-mir-363-3p	YIPF4	1	1	1	3
hsa-mir-183-5p	NR3C1	1	1	1	3
hsa-mir-155-5p	VCPIP1	1	1	1	3
hsa-mir-182-5p	MTSS1	1	1	1	3
hsa-mir-155-5p	PCDH9	1	1	1	3
hsa-mir-373-3p	NFIB	1	1	1	3
hsa-mir-183-5p	KLHL24	1	1	1	3
hsa-mir-192-5p	STX7	1	1	1	3
hsa-mir-183-5p	TMED7	1	1	1	3
hsa-mir-155-5p	VEZF1	1	1	1	3
hsa-mir-155-5p	ERMP1	1	1	1	3
hsa-mir-373-3p	CUL3	1	1	1	3
hsa-mir-373-3p	OSTM1	1	1	1	3
hsa-mir-155-5p	CARHSP1	1	1	1	3
hsa-mir-140-5p	RALA	1	1	1	3
hsa-mir-145-5p	ARL6IP5	1	1	1	3
hsa-mir-205-5p	STK38L	1	1	1	3
hsa-mir-155-5p	IL17RB	1	1	1	3
hsa-mir-182-5p	CITED2	1	1	1	3
hsa-mir-143-3p	MAP3K7	1	1	1	3
hsa-mir-182-5p	SESN2	1	1	1	3
hsa-mir-183-5p	FOXO1	1	1	1	3
hsa-mir-210-3p	VAMP4	1	1	1	3
hsa-mir-221-3p	ESR1	1	1	1	3
hsa-mir-183-5p	KLHL23	1	1	1	3
hsa-mir-182-5p	FLOT1	1	1	1	3
hsa-mir-373-3p	CPT1A	1	1	1	3
hsa-mir-150-5p	PLEKHM3	1	1	1	3
hsa-mir-140-5p	VEGFA	1	1	1	3
hsa-mir-182-5p	KDM5A	1	1	1	3
hsa-mir-210-3p	FGFRL1	1	1	1	3
hsa-mir-221-3p	SNX4	1	1	1	3
hsa-mir-155-5p	VPS36	1	1	1	3
hsa-mir-145-5p	RREB1	1	1	1	3
hsa-mir-363-3p	CPEB3	1	1	1	3
hsa-mir-363-3p	GFPT2	1	1	1	3
hsa-mir-221-3p	MAPK10	1	1	1	3
hsa-mir-155-5p	RAPGEF2	1	1	1	3
hsa-mir-200a-3p	SCD5	1	1	1	3
hsa-mir-363-3p	INSIG1	1	1	1	3
hsa-mir-145-5p	ANKRD28	1	1	1	3
hsa-mir-192-5p	RPAP2	1	1	1	3
hsa-mir-183-5p	DAP	1	1	1	3
hsa-mir-221-3p	FAM35A	1	1	1	3
hsa-mir-373-3p	CADM2	1	1	1	3
